# Supplementary material for: Natural Food Colorant Obtained from Wild Berberis vulgaris L. by Ultrasound-Assisted Extraction: Optimization and Characterization
Source: Foods. 2025 Jan 9;14(2):183. doi: 10.3390/foods14020183 (PMC11764707; doi:10.3390/foods14020183)
Supplement: Supplementary file 1 [file foods-14-00183-s001.zip]

Archive with 1 entries (1 files):
- foods-3394100-supplementary.pdf
